# Supplementary material for: Risk Factors for Exercise-Associated Sudden Cardiac Death in Thoroughbred Racehorses
Source: Animals (Basel). 2022 May 18;12(10):1297. doi: 10.3390/ani12101297 (PMC9137751; doi:10.3390/ani12101297)
Supplement: Supplementary file 1 [file animals-12-01297-s001.zip]

Archive with 1 entries (1 files):
- animals-1723783-supplementary.pdf
